# Supplementary material for: Unveiling Niaprazine’s Potential: Behavioral Insights into a Re-Emerging Anxiolytic Agent
Source: Biomedicines. 2024 Sep 12;12(9):2087. doi: 10.3390/biomedicines12092087 (PMC11428487; doi:10.3390/biomedicines12092087)
Supplement: Supplementary file 1 [file biomedicines-12-02087-s001.zip]

Archive with 1 entries (1 files):
- biomedicines-3137616-supplementary.pdf
